# Supplementary material for: Application of Clinical Decision Support System to Assist Breast Cancer Patients with Lifestyle Modifications during the COVID-19 Pandemic: A Randomised Controlled Trial
Source: Nutrients. 2021 Jun 20;13(6):2115. doi: 10.3390/nu13062115 (PMC8235424; doi:10.3390/nu13062115)
Supplement: Supplementary file 1 [file nutrients-13-02115-s001.zip]

Archive with 1 entries (1 files):
- nutrients-1241044-supplementary.pdf
